# Supplementary material for: Benthic grazing in a eutrophic river: cascading effects of zoobenthivorous fish mask direct effects of herbivorous fish
Source: PeerJ. 2018 Feb 14;6:e4381. doi: 10.7717/peerj.4381 (PMC5816581; doi:10.7717/peerj.4381)
Supplement: Supplemental Information 2 — This file contains raw data of periphyton biomass (Chlorophyll a and ash-free dry mass per area, Figs. 1 and 2) on accessible control tiles and fish exclosure tiles at the end of the three experiments. [file peerj-06-4381-s002.xlsx]

## Sheet: Periphyton biomass
Experiment	Nase density	Treatment	Chl a [mg cm¯²]	AFDM [mg cm¯²]
I	low	Exclosure	1.77	0.475276
I	low	Exclosure	1.15	0.623118
I	low	Exclosure	1.27	0.527056
I	low	Exclosure	0.73	0.388999
I	low	Exclosure	0.92	0.469997
I	low	Exclosure	0.89	0.488955
I	low	Exclosure	1.15	0.674475
I	low	Exclosure	2.2	0.81091
I	low	Exclosure	2.21	0.93948
I	low	Control	3.34	0.815484
I	low	Control	2.09	0.532955
I	low	Control	1.06	0.474379
I	low	Control	1.88	0.562239
I	low	Control	1.02	0.372653
I	low	Control	1.8	0.619218
I	low	Control	2.72	1.6805
I	low	Control	1.39	0.580616
I	low	Control	3.88	1.14836
II	moderate	Exclosure	10.56	1.57106
II	moderate	Exclosure	7.1	1.22805
II	moderate	Exclosure	17.08	1.9318
II	moderate	Exclosure	2.18	0.53818
II	moderate	Exclosure	6.87	0.80607
II	moderate	Exclosure	8.26	1.1616
II	moderate	Exclosure	9.69	1.57612
II	moderate	Exclosure	5.56	0.66651
II	moderate	Exclosure	10.91	1.83081
II	moderate	Control	19.15	2.1544
II	moderate	Control	22.01	1.79195
II	moderate	Control	18.29	2.10626
II	moderate	Control	15.5	1.45184
II	moderate	Control	14.84	1.66469
II	moderate	Control	3.11	0.60775
II	moderate	Control	15.42	1.46883
II	moderate	Control	12.3	1.29547
II	moderate	Control	17.03	1.576
III	high	Exclosure	41.6	6.42729
III	high	Exclosure	12.76	2.10742
III	high	Exclosure	17.34	2.75419
III	high	Exclosure	18.43	3.59144
III	high	Exclosure	27.87	4.4892
III	high	Exclosure	13.97	1.60441
III	high	Exclosure	23.18	4.59842
III	high	Exclosure	4.51	0.656489
III	high	Exclosure	16.42	2.19686
III	high	Control	30.25	2.87183
III	high	Control	33.6	3.83998
III	high	Control	32.64	3.17449
III	high	Control	40.91	3.52816
III	high	Control	35.26	3.32319
III	high	Control	29.09	3.55431
III	high	Control	25.87	2.80359
III	high	Control	23.38	2.4262
III	high	Control	19.27	2.44149
