# Supplementary material for: Benthic grazing in a eutrophic river: cascading effects of zoobenthivorous fish mask direct effects of herbivorous fish
Source: PeerJ. 2018 Feb 14;6:e4381. doi: 10.7717/peerj.4381 (PMC5816581; doi:10.7717/peerj.4381)
Supplement: Supplemental Information 4 — This file contains raw data of invertebrate grazer biomass (Fig. 3) on accessible control tiles and fish exclosure tiles at the end of the three experiments. [file peerj-06-4381-s004.xlsx]

## Sheet: Tabelle1
Experiment	Nase density	Treatment	Total grazer biomass [mg m-2]	Ephemeroptera grazer biomass [mg m-2]	Chironomidae grazer biomass [mg m-2]
I	low	Exclosure	59.7368	26.8	27.77
I	low	Exclosure	78.6842	38.0087	13.01
I	low	Exclosure	66.5789	53.7044	11.68
I	low	Exclosure	214.737	196.18	12.58
I	low	Exclosure	133.421	108.954	18.32
I	low	Exclosure	271.447	217.87	18.17
I	low	Exclosure	116.579	96.9022	13.8
I	low	Exclosure	89.3421	25.0841	22.95
I	low	Exclosure	145.789	95.1235	22.78
I	low	Control	37.8947	8.90396	20.1
I	low	Control	31.9737	2.66346	21.89
I	low	Control	134.342	75.7093	28.3
I	low	Control	193.421	126.263	18.84
I	low	Control	117.237	76.32	6.74
I	low	Control	99.7368	29.0392	23.97
I	low	Control	70.1316	8.71	44.97
I	low	Control	80.1316	39.35	20.43
I	low	Control	63.4211	31.872	10.86
II	moderate	Exclosure	397.453	225.322	108.336
II	moderate	Exclosure	180.767	101.37	47.9991
II	moderate	Exclosure	259.862	152.022	48.42
II	moderate	Exclosure	112.152	72.4737	23.0929
II	moderate	Exclosure	353.067	147.217	53.7265
II	moderate	Exclosure	495.743	278.711	173.346
II	moderate	Exclosure	127.966	34.1145	78.8791
II	moderate	Exclosure	747.963	356.993	164.755
II	moderate	Control	235.107	190.178	16.6753
II	moderate	Control	318.203	165.151	49.1495
II	moderate	Control	82.8374	43.3024	9.62422
II	moderate	Control	94.6018	35.7987	22.5186
II	moderate	Control	78.724	0.927237	39.2995
II	moderate	Control	152.599	105.878	20.2075
II	moderate	Control	240.754	180.061	32.6331
II	moderate	Control	175.231	60.4	14.4418
III	high	Exclosure	563.82	136.32	340.3
III	high	Exclosure	559.04	116.876	322.52
III	high	Exclosure	559.6	258.861	227.06
III	high	Exclosure	645.15	283.78	208.18
III	high	Exclosure	464.25	281.36	70
III	high	Exclosure	324.21	286.023	10.24
III	high	Exclosure	343.86	131.571	134.02
III	high	Exclosure	512.23	421.412	11.12
III	high	Exclosure	184.07	127.323	15.5
III	high	Control	125.24	52.4473	22.06
III	high	Control	134.12	33.9198	59.94
III	high	Control	189.33	61.0319	94.64
III	high	Control	169.24	52.2827	89.76
III	high	Control	146.87	40.3788	93.9
III	high	Control	235.15	34.14	133.48
III	high	Control	100.78	43.2761	49.08
III	high	Control	95.73	32.8597	56.98
III	high	Control	107.88	28.8154	48.74
