# Supplementary material for: Benthic grazing in a eutrophic river: cascading effects of zoobenthivorous fish mask direct effects of herbivorous fish
Source: PeerJ. 2018 Feb 14;6:e4381. doi: 10.7717/peerj.4381 (PMC5816581; doi:10.7717/peerj.4381)
Supplement: Supplemental Information 5 — This file contains raw data of the environmental parameters water depth, light supply and current velocity (Tables 2 and 3) for accessible control tiles and fish exclosure tiles in the three experiments. [file peerj-06-4381-s005.xlsx]

## Sheet: Tabelle1
Experiment	Nase density	Treatment	Water depth [cm]	PAR [µmol m-2 s-1]	Current velocity [m s-1]
I	low	Exclosure	36.8	120.55	0.184
I	low	Exclosure	13.4	387.252	0.188
I	low	Exclosure	20.3	203.65	0.152
I	low	Exclosure	8.3	2931.72	0.222
I	low	Exclosure	13	1006.9	0.268
I	low	Exclosure	16.4	940.56	0.218
I	low	Exclosure	23	826.558	0.138
I	low	Exclosure	29.3	824.98	0.164
I	low	Exclosure	36.4	858.96	0.156
I	low	Control	21.4	278.666	0.196
I	low	Control	35.6	108.448	0.18
I	low	Control	6.8	415.868	0.256
I	low	Control	7.5	2832.3	0.298
I	low	Control	10.3	936.32	0.282
I	low	Control	21.3	2749.22	0.184
I	low	Control	30.1	791.36	0.156
I	low	Control	17	784.022	0.12
I	low	Control	36.6	791.176	0.132
II	moderate	Exclosure	23.3333	129.54	0.296667
II	moderate	Exclosure	58.5	93.95	0.06
II	moderate	Exclosure	31.8333	105.337	0.41
II	moderate	Exclosure	15.1667	264.05	0.146667
II	moderate	Exclosure	39.6667	87.6233	0.22
II	moderate	Exclosure	28.1667	154.54	0.33
II	moderate	Exclosure	15.1667	228.33	0.33
II	moderate	Exclosure	29.3333	129.9	0.223333
II	moderate	Exclosure	22.3333	189.257	0.42
II	moderate	Control	32.1667	117.817	0.336667
II	moderate	Control	18.5833	271.81	0.246667
II	moderate	Control	41	120.067	0.183333
II	moderate	Control	29.8333	149.853	0.326667
II	moderate	Control	15.6667	218.41	0.17
II	moderate	Control	39.3333	39.28	0.343333
II	moderate	Control	23	209.947	0.43
II	moderate	Control	15.5	269.537	0.27
II	moderate	Control	32.8333	128.29	0.34
III	high	Exclosure		223.323	0.356667
III	high	Exclosure		179.874	0.323333
III	high	Exclosure		111.532	0.45
III	high	Exclosure		116.29	0.33
III	high	Exclosure		115.376	0.28
III	high	Exclosure		88.5069	0.356667
III	high	Exclosure		123.985	0.34
III	high	Exclosure		103.661	0.246667
III	high	Exclosure		83.9564	0.303333
III	high	Control		183.971	0.31
III	high	Control		174.004	0.283333
III	high	Control		105.166	0.353333
III	high	Control		88.6312	0.32
III	high	Control		126.086	0.19
III	high	Control		86.5498	0.276667
III	high	Control		87.0343	0.266667
III	high	Control		87.0424	0.203333
III	high	Control		67.3724	0.206667
