# Supplementary material for: Benthic grazing in a eutrophic river: cascading effects of zoobenthivorous fish mask direct effects of herbivorous fish
Source: PeerJ. 2018 Feb 14;6:e4381. doi: 10.7717/peerj.4381 (PMC5816581; doi:10.7717/peerj.4381)
Supplement: Supplemental Information 6 — This file contains a list of benthic invertebrate taxa present in experimental samples and in river samples taken between 2015–2017. [file peerj-06-4381-s006.xlsx]

## Sheet: Tabelle1
Taxon	Present in experimental samples	Present in river samples
Coleoptera
Elmis sp.	x	x
Esolus parallelepipedus	x	x
Hydraena sp.		x
Limnius sp.	x	x
Oulimnius sp.	x	x
Diptera
Antocha sp.	x	x
Atherix ibis	x	x
Ceratopoginae Gen. sp.		x
Chironomidae Gen. sp.	x	x
Dicranota sp.		x
Dixa sp.	x	x
Clinocerinae Gen. sp.	x
Ibisia marginata	x	x
Limnophora sp.	x
Pedicia sp.		x
Simulium sp.	x	x
Tabanidae Gen. sp.		x
Ephemeroptera
Baetis spp.	x	x
Caenis sp.	x	x
Ecdyonurus spp.	x	x
Ephemera sp.	x	x
Ephemerella ignita	x	x
Habrophlebia lauta	x
Trichoptera
Allogamus auricolis	x
Agapetus fuscipes	x	x
Athripsodes albifrons	x	x
Athripsodes cinereus		x
Brachycentrus sp.	x	x
Ceraclea sp.	x	x
Chaetopteryx villosa	x	x
Cheumatopsyche lepida	x	x
Ecnomus sp.	x	x
Glossosoma sp.	x	x
Goera pilosa	x	x
Hydropsyche spp.	x	x
Hydroptila sp.	x	x
Lepidostoma hirtum	x	x
Micrasema minimum	x	x
Mystacides azurea	x	x
Polycentropodidae Gen. sp.	x	x
Polycentropus flavomaculatus	x	x
Psychomyia pusilla	x	x
Rhyacophila sensu stricto	x	x
Sericostoma sp.		x
Silo piceus
Hirudinea	x	x
Erpobdella octoculata	x	x
Glossiphonia complanata		x
Helobdella stagnalis	x	x
Gastropoda	x	x
Ancylus fluviatilis	x	x
Radix sp.		x
Crustacea	x	x
Asellus aquaticus		x
Copepoda Gen. sp.		x
Gammarus sp.	x	x
Jaera istri	x	x
Ostracoda Gen. sp.	x	x
Megaloptera		x
Sialis piceum		x
Plecoptera
Leuctra sp.	x	x
Bivalvia		x
Pisidium sp.		x
Sphaerium sp.		x
Oligochaeta Gen. sp.	x	x
Lumbricidae Gen. sp.		x
Naididae/Tubificidae Gen. sp.		x
Eiseniella tetraeda		x
Haplotaxis gordioides		x
Nematomorpha Gen. sp.	x	x
Hydrachnidiae Gen. sp.	x	x
